# Supplementary material for: TPAAS: Trustworthy privacy-preserving anonymous authentication scheme for online trading environment
Source: PLoS One. 2024 Nov 18;19(11):e0307738. doi: 10.1371/journal.pone.0307738 (PMC11573216; doi:10.1371/journal.pone.0307738)
Supplement: S1 Data — (XLSX) [file pone.0307738.s002.xlsx]

## Sheet: Sheet1
		n=20	n=40	n=60	n=80	n=100
	Kaur et al.	240	480	720	960	1200
	Boneh et al.	175.2	347.2	519.2	691.2	863.2
	Gomg et al.	237.6	473.6	709.6	945.6	1181.6
	Shao et al.	167.6	331.2	495.2	659.2	823.2
	Proposed scheme	165.6	329.6	493.6	657.6	821.6

## Sheet: Sheet2
	Different schemes
	J. Shao et al. [30]	2912							2912	14560	29120	43680	58240	72800
	Xue et al. [31]	2080							2080	10400	20800	31200	41600	52000
	Lin et al. [32]	2240							2240	11200	22400	33600	44800	56000
	Oh et al. [33]	1760							1760	8800	17600	26400	35200	44000
	Proposed scheme	1600							1600	8000	16000	24000	32000	40000
	Different schemes	n=5	n=10	n=15	n=20	n=25
	J. Shao et al. [30]	14560	29120	43680	58240	72800
	Xue et al. [31]	10400	20800	31200	41600	52000
	Lin et al. [32]	11200	22400	33600	44800	56000
	Oh et al. [33]	8800	17600	26400	35200	44000
	Proposed scheme	8000	16000	24000	32000	40000
	J. Shao et al. [30]	295.45
	Xue et al. [31]	486.52
	Lin et al. [32]	330.89
	Oh et al. [33]	506.24
	Proposed scheme	209.47
